# Supplementary material for: Quality of Evidence Supporting the Role of Curcuma Longa Extract/Curcumin for the Treatment of Osteoarthritis: An Overview of Systematic Reviews
Source: Evid Based Complement Alternat Med. 2022 Mar 31;2022:6159874. doi: 10.1155/2022/6159874 (PMC8991401; doi:10.1155/2022/6159874)
Supplement: Supplementary Materials — The SR/MA overview is based on the guidelines specified in Cochrane Handbook [19], the Preferred Reporting Project for System Reviews and Meta-Analyses (PRISMA) statement (Supplementary file 1) [20], and the overview of high-quality methods [21, 22]. Supplementary file 2 provided the search strategy. [file 6159874.f1.zip]

Archive with 2 entries (2 files):
- 6159874.f1/Supplementary file 1 (1).docx
- 6159874.f1/Supplementary file 2 (1).docx
